# Supplementary material for: Construction of an Evaluation System for Big Food Concept Education and Its Behavioral Impact Mechanism Among College Students—An Empirical Study Based on a Survey of Students
Source: Foods. 2026 Feb 21;15(4):776. doi: 10.3390/foods15040776 (PMC12941065; doi:10.3390/foods15040776)
Supplement: Supplementary file 1 [file foods-15-00776-s001.zip]

Archive with 1 entries (1 files):
- foods-4111499-supplementary.pdf
